# Supplementary material for: G-CSF resistance of ELANE-mutant neutropenia depends on SERF1-containing truncated–neutrophil elastase aggregates
Source: J Clin Invest. 2024 Nov 19;135(2):e177342. doi: 10.1172/JCI177342 (PMC11735094; doi:10.1172/JCI177342)
Supplement: Supporting data values [file jci-135-177342-s037.xlsx]

## Sheet: Figure 1C
Figure 1C	Normal	GTG-KI	GTG-P1	GTG-C
	13.0468	4.06194	5.7	10.0523
	11.183	4.56968	6.6	10.9264
	8.56757	0.535714	2.94118	5.14286
	14	1.3	5.73333	7.73333
	8.75	1.53846	1.2	5.25
	10.88	5.3	1.4	2.8
	6.25	2.2	1.16875	2.77083
	6.1	3.3
	2.81818	1.1375

## Sheet: Figure 1D
Figure 1D	Normal	GTG-KI	GTG-P1	GTG-C
	11.7	22.7	24.1	11.9
	12.2	29.7	23.2
	18.5	30.1	25.7	18.2
	12.2	33.4	31	17.5

## Sheet: Figure 1E
Figure 1E	Normal	GTG-KI	GTG-P1	GTG-C
	410231	50619.8	109058	209907
	351626	56947.3	126811	228160
	484547	113006	69420.9	327441
	361283	106018	46836.2	226464
	434209	164797	36511.5	236792
	178405	204638	114914	73006

## Sheet: Figure 1F
Figure 1F	G-CSF, 50 ng/mL				G-CSF, 1000 ng/mL
	Normal	GTG-KI	GTG-P1	GTG-C	Normal	GTG-KI	GTG-P1	GTG-C
	19.5	39.7	28	21.8	26.1	46.5	29.2	14.7
	22.4	38.8	20	9.1	24.5	35
	22	41.1	41.6	12.6	26.7	39.2	30.9	23.6
	18.2	34.5			17.3	25.4	26.6	16
					18.1	26
					19.3	28.3	27.1	18
					24.4	33.3

## Sheet: Figure 1G
Figure 1G	PM					My					MM					Bands					Neutrophils					Monocytes
Normal	0	0	0	0	0	4	8	4	5	6	18	8	10	8	10	12	15	16	5	15	55	56	57	64	64	11	13	13	18	5
GTG-KI	0	0	0	0	0	34	27	24	16	36	11	11	15	19	15	9	9	15	4	14	21	25	33	32	19	25	28	13	29	16
GTG-P1	0	0	0	0	0	31	21	26	10	30	8	10	18	20	10	16	13	12	10	4	29	29	23	29	41	16	27	21	31	15
GTG-C	0	0	0	0	1	3	5	15	3	5	15	12	16	7	11	24	15	15	10	14	46	52	39	69	58	12	16	15	11	11

## Sheet: Figure 2D
Figure 2D	NE pellet/BAG3 total					BAG3 pellet/BAG3 total
	Normal	GTG-KI	GTG-P1	GTG-C		Normal	GTG-KI	GTG-P1	GTG-C
	1	11.432	6.2047	1.84299		1	11.7305	5.15949	4.06608
	1	6.95423	6.41474	1.35212		1	2.85902	2.26341	1.00554
	NE supernatant/BAG3 total					BAG3 supernatant/BAG3 total
	Normal	GTG-KI	GTG-P1	GTG-C		Normal	GTG-KI	GTG-P1	GTG-C
	1	0.310476	0.110155	0.551596		1	0.249841	0.764902	1.83028
	1	0.269289	0.233438	0.699754		1	0.137873	0.101235	0.370683

## Sheet: Figure 2F
Figure 2F	Normal	GTG-KI	GTG-P1	GTG-C
	127.6	424.3	155.5	58.2
	130.2	461	211.7	197.3
	97.8	375.1	209.7	65.2
	134.1	572.5	381.7	447.2
	92.2	387.5	443.7	381.5
	99.9	455.4	273.7	524.4
	79.9	702.3	227.3	384.3
	225.5	465	403	324.3
	250.5	630.6	268.3	363.2
	236.8	674.8	310.3	102.8
	246.9	550.7	310.5	96.6
	229.9	401.8	197.3	123
	172.5	474.4	461.9	108.6
	116.6	574.3	294.4	147.9
	145	346.8	403.9	129.5
	136.3	378	262.6	153
	196.4	318.5	291.3	133.9
	157.8	224.2	311.6	139.1
	123.9	650.9	384.1	176.9
		419.6	348.9	181
		422.3	285.8	151.5
		250.6	310.7	129.1
			447	155.4
			275.7	135.6
			317.4	132.1
			253.5	165.8
			264.2	106.2
			183.2	126
			233.1	97.6
			294.7	128.5
			518.2	139.9
			362.8	130.9
				132.7

## Sheet: Figure 2H
Figure 2I	Normal	GTG-KI	GTG-P1	GTG-C
	76.6	414.1	316.1	191.8
	35.6	244.6	206.7	93
	41.4	316.4	139.2	89.4
	39.1	371.6	66.9	121.7
	73.4	112.4	1030.1	159.5
	34.5	479.6	328.7	75
	38	426.8	634.8	141.7
	149.7	329.8	293.9	104.4
	42.8	338.6	326.6	57.5
	84.1	372.2	520.4	108.3
	118.6	165.8	338.7	119.4
	41.5	777.5	606.4	133.5
	57.5	247.5	604.9	69.5
	47.4	446.6	165.7	215.6
	61	145.3	518	66.4
	104.2	535	319.2	125.4
	103.1	467.7	448.4	98.7
	58.1	294.9	340.3	90.8
	36.2	192.7	422.7	93.3
	57.7	379.1	135.2	120.8
	61.3	254.1	190.7	103.2
	40.7	442.5	327.3	97.4
			152.3
			84.4
			489.2
			445.7
			317.5
			295.6
			856.3
			393.2
			700.6
			282.3
			350.8

## Sheet: Figure 3D
Figure 3D	Normal	GTG-KI	GTG-P1	GTG-C
	200	1114	267	150
	243	974	332	210
	284	789	389	175
	275	697	310	185
	350	418	304	95
	200	255	332	115
	120	219	605	250
	262	228	290	235
	175	571	280	195
	191	458	304	110
	163	392	262	65
	197	485	282	75
	192	390	314	125
	193	546	381	129
	111	500	385	135
	242	485	225
	222	568	213
	113		205
	80		403
	250		474
	120		404
	91		316
	80		386
	86

## Sheet: Figure 3E
Figure 3E	Normal	GTG-KI	GTG-P1	GTG-C
	150.2	870.4	341.1	49
	109.2	957.2	358.3	66.4
	99.6	677.4	450.5	102.6
	148.9	407.1	389.4	109.9
	341.6	180.2	299.8	118.6
	136.2	312	405.5	68.4
	124.7	215	448.5	55.9
	168.9	495.4	396.5	116.4
	135.2	425.2	222.4	136.5
	174.3	395.4	179	76.2
	131	322.3	233.2	55.6
	211.5	332.4	266.9	48.3
	208.2	611.5	217.4	73.6
	113.3	281.4	333.7	49.9
	115.1	481.2	437
	307.1	466.6	289.7
	152.6	437.4	380.8
	156.4		547.3
	259.3		361.3
	139		179.6
	299.2		296.1
	296		187.6
	81.6		313
	180.1

[truncated: 26 more sheets: Figure 3G, Figure 4A, Figure 4B, Figure 4C, Figure 4E, Figure 4G, Figure 4I, Figure 4K, Supplementary Fugure 2B, Supplementary Fugure 3C, Supplementary Figure 3D, Supplementary Figure 3F, Supplementary Figure 3H, Supplementary Figure 4B, Supplementary figure 5C, Supplementary figure 5E, Supplementray figure 5G, Supplementray Figure 6A, Supplementray Figure 6C, Supplementary Figure 7D …]
